# Supplementary material for: Prairie Dogs, Persistent Plague, Flocking Fleas, and Pernicious Positive Feedback
Source: Front Vet Sci. 2019 Mar 28;6:75. doi: 10.3389/fvets.2019.00075 (PMC6447679; doi:10.3389/fvets.2019.00075)
Supplement: Table S1 — Fleas Collected after Recreational Shooting on a Prairie Dog Colony in Montana. [file Table_1.XLS]

## Sheet: Montana shooting data
Colony	Date	Fleas	DeadPD
B100	2006-07-22	0	No
B100	2006-07-22	0	No
B100	2006-07-22	0	No
B100	2006-07-22	0	Yes
B100	2006-07-22	0	No
B100	2006-07-22	0	No
B100	2006-07-22	1	Yes
B100	2006-07-22	0	No
B100	2006-07-22	0	No
B100	2006-07-22	1	No
B100	2006-07-22	0	No
B100	2006-07-22	1	Yes
B100	2006-07-22	0	Yes
B100	2006-07-22	2	Yes
B100	2006-07-22	0	Yes
B100	2006-07-22	0	No
B100	2006-07-22	0	No
B100	2006-07-22	1	Yes
B100	2006-07-22	0	No
B100	2006-07-22	0	No
B100	2006-07-22	0	No
B100	2006-07-22	0	No
B100	2006-07-22	1	No
B100	2006-07-22	0	No
B100	2006-07-22	0	No
B100	2006-07-22	0	No
B100	2006-07-22	0	No
B100	2006-07-22	1	No
B100	2006-07-22	0	No
B100	2006-07-22	1	No
B100	2006-07-22	1	No
B100	2006-07-22	0	No
B100	2006-07-22	3	Yes
