# Supplementary material for: Prairie Dogs, Persistent Plague, Flocking Fleas, and Pernicious Positive Feedback
Source: Front Vet Sci. 2019 Mar 28;6:75. doi: 10.3389/fvets.2019.00075 (PMC6447679; doi:10.3389/fvets.2019.00075)
Supplement: Table S2 — Fleas Collected Before and After Poisoning on a Prairie Dog Colony in South Dakota. [file Table_2.XLS]

## Sheet: South Dakota poisoning data
Treatment	BACI Period	Fleas
None	Before	0
None	Before	0
None	Before	0
None	Before	1
None	Before	3
None	Before	0
None	Before	0
None	Before	0
None	Before	0
None	Before	0
None	Before	0
None	Before	3
None	Before	7
None	Before	13
None	Before	0
None	Before	0
None	Before	0
None	Before	0
None	Before	2
None	Before	118
None	Before	3
None	Before	1
None	Before	8
None	Before	14
None	Before	0
None	Before	0
None	Before	2
None	Before	50
None	Before	10
None	Before	1
None	Before	8
None	Before	28
None	Before	5
None	Before	14
None	Before	0
None	Before	0
None	Before	2
None	Before	54
None	Before	3
None	Before	1
None	Before	8
None	Before	23
None	Before	0
None	Before	0
None	Before	2
None	Before	51
None	Before	8
None	Before	1
None	Before	7
None	Before	23
Rodenticide	Before	30
Rodenticide	Before	0
Rodenticide	Before	0
Rodenticide	Before	3
Rodenticide	Before	62
Rodenticide	Before	0
Rodenticide	Before	14
Rodenticide	Before	10
Rodenticide	Before	13
Rodenticide	Before	1
Rodenticide	Before	6
Rodenticide	Before	5
Rodenticide	Before	0
Rodenticide	Before	0
Rodenticide	Before	2
Rodenticide	Before	0
Rodenticide	Before	30
Rodenticide	Before	0
Rodenticide	Before	0
Rodenticide	Before	0
Rodenticide	Before	12
Rodenticide	Before	10
Rodenticide	Before	11
Rodenticide	Before	2
Rodenticide	Before	6
Rodenticide	Before	12
Rodenticide	Before	0
Rodenticide	Before	5
Rodenticide	Before	15
Rodenticide	Before	0
Rodenticide	Before	2
Rodenticide	Before	0
Rodenticide	Before	2
Rodenticide	Before	1
Rodenticide	Before	6
Rodenticide	Before	41
Rodenticide	Before	0
Rodenticide	Before	0
Rodenticide	Before	3
Rodenticide	Before	48
Rodenticide	Before	7
Rodenticide	Before	1
Rodenticide	Before	7
Rodenticide	Before	23
Rodenticide	Before	0
Rodenticide	Before	0
Rodenticide	Before	0
Rodenticide	Before	0
Rodenticide	Before	0
Rodenticide	Before	0
None	After	1
None	After	0
None	After	1
None	After	0
None	After	0
None	After	0
None	After	3
None	After	0
None	After	1
None	After	0
None	After	0
None	After	4
None	After	4
None	After	0
None	After	3
None	After	5
None	After	0
None	After	1
None	After	0
None	After	22
None	After	3
None	After	2
None	After	0
None	After	34
None	After	0
None	After	4
None	After	14
None	After	0
None	After	0
None	After	48
None	After	10
None	After	16
None	After	0
None	After	7
None	After	0
None	After	18
None	After	0
None	After	17
None	After	0
None	After	0
None	After	10
None	After	52
None	After	0
None	After	1
None	After	3
None	After	0
None	After	11
None	After	43
None	After	11
None	After	14
Rodenticide	After	30
Rodenticide	After	0
Rodenticide	After	16
Rodenticide	After	3
Rodenticide	After	62
Rodenticide	After	0
Rodenticide	After	14
Rodenticide	After	10
Rodenticide	After	13
Rodenticide	After	2
Rodenticide	After	6
Rodenticide	After	21
Rodenticide	After	0
Rodenticide	After	21
Rodenticide	After	2
Rodenticide	After	0
Rodenticide	After	30
Rodenticide	After	0
Rodenticide	After	1
Rodenticide	After	0
Rodenticide	After	12
Rodenticide	After	10
Rodenticide	After	111
Rodenticide	After	2
Rodenticide	After	6
Rodenticide	After	12
Rodenticide	After	6
Rodenticide	After	5
Rodenticide	After	15
Rodenticide	After	0
Rodenticide	After	31
Rodenticide	After	8
Rodenticide	After	22
Rodenticide	After	1
Rodenticide	After	18
Rodenticide	After	41
Rodenticide	After	1
Rodenticide	After	28
Rodenticide	After	3
Rodenticide	After	48
Rodenticide	After	7
Rodenticide	After	44
Rodenticide	After	7
Rodenticide	After	29
Rodenticide	After	0
Rodenticide	After	32
Rodenticide	After	9
Rodenticide	After	47
Rodenticide	After	63
Rodenticide	After	3
